# Supplementary material for: Signaling pathways as linear transmitters
Source: eLife. 2018 Sep 19;7:e33617. doi: 10.7554/eLife.33617 (PMC6202053; doi:10.7554/eLife.33617)
Supplement: Figure 2—source code 1. [file elife-33617-fig2-code1.zip]

Archive with 23 entries (20 files):
- Figure 2 Source Code 1/ERK Pathway/
- Figure 2 Source Code 1/ERK Pathway/LinFun.m
- Figure 2 Source Code 1/ERK Pathway/ODEsFun.m
- Figure 2 Source Code 1/ERK Pathway/ParFun.m
- Figure 2 Source Code 1/ERK Pathway/ParFun_NonPhys.m
- Figure 2 Source Code 1/ERK Pathway/SimFun.m
- Figure 2 Source Code 1/ERK Pathway/SSFun.m
- Figure 2 Source Code 1/Plot_Figure_2DEF.m
- Figure 2 Source Code 1/READ_ME_FIRST.txt
- Figure 2 Source Code 1/Tgfbeta Pathway/
- Figure 2 Source Code 1/Tgfbeta Pathway/LinFun.m
- Figure 2 Source Code 1/Tgfbeta Pathway/ODEsFun.m
- Figure 2 Source Code 1/Tgfbeta Pathway/ParFun.m
- Figure 2 Source Code 1/Tgfbeta Pathway/ParFun_NonPhys.m
- Figure 2 Source Code 1/Tgfbeta Pathway/SimFun.m
- Figure 2 Source Code 1/Tgfbeta Pathway/SSFun.m
- Figure 2 Source Code 1/Wnt Pathway/
- Figure 2 Source Code 1/Wnt Pathway/LinFun.m
- Figure 2 Source Code 1/Wnt Pathway/ParFun.m
- Figure 2 Source Code 1/Wnt Pathway/ParFun_NonPhys.m
- Figure 2 Source Code 1/Wnt Pathway/SimFun.m
- Figure 2 Source Code 1/Wnt Pathway/SSFun.m
- Figure 2 Source Code 1/Wnt Pathway/WntODEs.m
