# Supplementary material for: Signaling pathways as linear transmitters
Source: eLife. 2018 Sep 19;7:e33617. doi: 10.7554/eLife.33617 (PMC6202053; doi:10.7554/eLife.33617)
Supplement: Figure 2—source code 1. [file elife-33617-fig2-code1.zip › Figure 2 Source Code 1/ERK Pathway/LinFun.m]

function [LinSol] = LinFun(K,U)

%Linear approximation for MAPK
v6 = 3.9862e+04;
v27 = 2.0520e+04;
v8 = 1.8694e+07;
pRaf0 = 35.2754;
Alpha =(K.k3*(K.k8 + K.kb7))/(K.k7*K.k8*v6);
Beta = (K.k25*(K.k30 + K.kb29 + K.k29*v27))/(K.k29*K.k30*v27);
Gamma = (K.k3*(K.k9*v8)*(K.k8 + K.kb7))/(K.k7*K.k8*K.k10*v6);
Delta = (K.k26 + K.kb25)/K.k26;

LinSol = Alpha/Beta*((K.Raftot/pRaf0)*U)-Delta/Beta;
end
