# Supplementary material for: Signaling pathways as linear transmitters
Source: eLife. 2018 Sep 19;7:e33617. doi: 10.7554/eLife.33617 (PMC6202053; doi:10.7554/eLife.33617)
Supplement: Figure 2—source code 1. [file elife-33617-fig2-code1.zip › Figure 2 Source Code 1/ERK Pathway/ODEsFun.m]

function [F] = ODEsFun(varargin)
%ODEs for MAPK
v = varargin{2};
K = varargin{3};

F = [0;
     0;
     -K.k3*v(29)*v(3)+K.kb3*v(4)+K.k8*v(7)-K.k25*v(20)*v(3)+K.kb25*v(24)+K.k30*v(28);
     K.k3*v(29)*v(3)-K.kb3*v(4)-K.k4*v(4);
     K.k4*v(4)-K.k7*v(5)*v(6)+K.kb7*v(7)-K.k9*v(5)*v(8)+K.kb9*v(9)+K.k10*v(9)-K.k11*v(10)*v(5)+K.kb11*v(11)+K.k12*v(11)-K.k27*v(20)*v(5)+K.kb27*v(25);
     -K.k7*v(5)*v(6)+K.kb7*v(7)+K.k8*v(7);
     K.k7*v(5)*v(6)-K.kb7*v(7)-K.k8*v(7);
     -K.k9*v(5)*v(8)+K.kb9*v(9)+K.k16*v(15);
     K.k9*v(5)*v(8)-K.kb9*v(9)-K.k10*v(9);
     K.k10*v(9)-K.k11*v(10)*v(5)+K.kb11*v(11)+K.k14*v(14)-K.k15*v(10)*v(13)+K.kb15*v(15);
     K.k11*v(10)*v(5)-K.kb11*v(11)-K.k12*v(11);
     K.k12*v(11)-K.k13*v(12)*v(13)+K.kb13*v(14)-K.k17*v(12)*v(16)+K.kb17*v(17)+K.k18*v(17)-K.k19*v(12)*v(18)+K.kb19*v(19)+K.k20*v(19);
     -K.k13*v(12)*v(13)+K.kb13*v(14)+K.k14*v(14)-K.k15*v(10)*v(13)+K.kb15*v(15)+K.k16*v(15);
     K.k13*v(12)*v(13)-K.kb13*v(14)-K.k14*v(14);
     K.k15*v(10)*v(13)-K.kb15*v(15)-K.k16*v(15);
     -K.k17*v(12)*v(16)+K.kb17*v(17)+K.k22*v(23);
     K.k17*v(12)*v(16)-K.kb17*v(17)-K.k18*v(17);
     K.k18*v(17)-K.k19*v(12)*v(18)+K.kb19*v(19)-K.k21*v(18)*v(21)+K.kb21*v(23)+K.k24*v(22);
     K.k19*v(12)*v(18)-K.kb19*v(19)-K.k20*v(19);
     K.k20*v(19)-K.k23*v(20)*v(21)+K.kb23*v(22)-K.k25*v(20)*v(3)+K.kb25*v(24)+K.k26*v(24)-K.k27*v(20)*v(5)+K.kb27*v(25)+K.k28*v(25);
     -K.k21*v(18)*v(21)+K.kb21*v(23)-K.k23*v(20)*v(21)+K.kb23*v(22)+K.k24*v(22)+K.k22*v(23)
     K.k23*v(20)*v(21)-K.kb23*v(22)-K.k24*v(22);
     K.k21*v(18)*v(21)-K.kb21*v(23)-K.k22*v(23);
     K.k25*v(20)*v(3)-K.kb25*v(24)-K.k26*v(24);
     K.k27*v(20)*v(5)-K.kb27*v(25)-K.k28*v(25);
     K.k26*v(24)+K.k28*v(25)-K.k29*v(26)*v(27)+K.kb29*v(28);
     -K.k29*v(26)*v(27)+K.kb29*v(28)+K.k30*v(28);
     K.k29*v(26)*v(27)-K.kb29*v(28)-K.k30*v(28);
     -K.k3*v(29)*v(3)+K.kb3*v(4)+K.k4*v(4)];


% 1 PKC
% 2 PKC*
% 3 Raf
% 4 Raf:RasGTP
% 5 pRaf
% 6 P1
% 7 pRaf:P1
% 8 MEK
% 9 MEK:pRaf
% 10 pMEK
% 11 pMEK:pRaf
% 12 ppMEK
% 13 P2
% 14 ppMEK:P2
% 15 pMEK:P2
% 16 ERK
% 17 ERK:ppMEK
% 18 pERK
% 19 pERK:ppMEK
% 20 ppERK
% 21 P3
% 22 ppERK:P3
% 23 pERK:P3
% 24 ppERK:Raf
% 25 ppERK:pRaf
% 26 Rafi
% 27 P4
% 28 Rafi:P4
% 29 RasGTP

end
