# Supplementary material for: Signaling pathways as linear transmitters
Source: eLife. 2018 Sep 19;7:e33617. doi: 10.7554/eLife.33617 (PMC6202053; doi:10.7554/eLife.33617)
Supplement: Figure 2—source code 1. [file elife-33617-fig2-code1.zip › Figure 2 Source Code 1/ERK Pathway/ParFun.m]

function K = ParFun
%ERK Parameters

K.k1 = 1e-4;
K.kb1 = 1;
K.k2 = 1e-5;
K.kb2 = 1;
K.k3 = 1.67e-6;
K.kb3 = 5.3e-3;
K.k4 = 1;
K.k5 = 1.67e-6;
K.kb5 = 5.3e-3;
K.k6 = 1;
K.k7 = 1.18e-4;
K.kb7 = .2;
K.k8 = 1;
K.k9 = 1.95e-5;
K.kb9 = 3.3e-2;
K.k10 = 3.5;
K.k11 = 1.95e-5;
K.kb11 = 3.3e-2;
K.k12 = 2.9;
K.k13 = 2.38e-5;
K.kb13 = .8;
K.k14 = 5.8e-2;
K.k15 = 4.5e-7;
K.kb15 = .5;
K.k16 = 5.8e-2;
K.k17 = 8.9e-5;
K.kb17 = 1.83e-2;
K.k18 = 16;
K.k19 = 8.9e-5;
K.kb19 = 1.83e-2;
K.k20 = 5.7;
K.k21 = 8.33e-6;
K.kb21 = .5;
K.k22 = .246;
K.k23 = 2.35e-5;
K.kb23 = .6;
K.k24 = .246;
% K.k25 = 1e-7;
K.k25 = 1e-6;
K.kb25 = 1;
K.k26 = 10;
% K.k27 = 1e-7;
K.k27 = 0;
K.kb27 = 1;
K.k28 = 10;
K.k29 = 5e-5;
K.kb29 = .2;
K.k30 = .5;
K.k31 = 1e-6;
K.kb31 = 1e-2;
K.k32 = 1e-2;
K.k33 = .1;
K.k34 = 1e-3;
K.k35 = 2.35e-5;
K.kb35 = .6;
K.k36 = 2.46;
K.k37 = 8.33e-6;
K.kb37 = .5;
K.k38 = 2.46;
K.k39 = 1e-6;
K.PKCtot = 1.5e4;
K.Raftot = 4e4;
K.MEKtot = 2.1e7;
K.ERKtot = 2.21e7;
K.P1tot = 4e4;
K.P2tot = 4e5;
K.P3tot = 1e7;
K.P4tot = 4e4;
K.L2 = 2.5e4;
