# Supplementary material for: Signaling pathways as linear transmitters
Source: eLife. 2018 Sep 19;7:e33617. doi: 10.7554/eLife.33617 (PMC6202053; doi:10.7554/eLife.33617)
Supplement: Figure 2—source code 1. [file elife-33617-fig2-code1.zip › Figure 2 Source Code 1/ERK Pathway/SimFun.m]

function S = SimFun(K)

%Simulation parameters for MAPK
S.Umax = 4.5e4; %molecules/cell
S.Ind = 20;
S.SS_Time = 1000*60;
S.Dyn_Time = 60*60;
S.InputName = 'u(EGF) molecules/cell';
S.OutputName  = 'dpERK molecules/cell';
S.Title = 'Figure 2E';
