# Supplementary material for: Signaling pathways as linear transmitters
Source: eLife. 2018 Sep 19;7:e33617. doi: 10.7554/eLife.33617 (PMC6202053; doi:10.7554/eLife.33617)
Supplement: Figure 2—source code 1. [file elife-33617-fig2-code1.zip › Figure 2 Source Code 1/READ_ME_FIRST.txt]

To generate Figure 2D, E, or F, use "Plot_Figure_2DEF.m". 
This function uses ODE15s to generate the plots in Fig. 2D-F. 
The function calls helper functions in the accompanying sub-folders 'Wnt Pathway','ERK Pathway',and 'Tgfbeta Pathway. 


The following helper functions are located in each sub-folder.
-------------------------------------------------------------------------
ParFun - Contains model parameter values
ParFun_NonPhys - Contains modified parameter values outside physiological parameter regime
SimFun - Simulation parameters
ODEsFun - Contains model differential equations
SSFun - Numerically solves for steady-state using ode15s (except for Wnt pathway, where analytical solution is used)
LinFun - Analytically solves for steady-state using linear Equations 4, 10, & 15	
