# Supplementary material for: Signaling pathways as linear transmitters
Source: eLife. 2018 Sep 19;7:e33617. doi: 10.7554/eLife.33617 (PMC6202053; doi:10.7554/eLife.33617)
Supplement: Figure 2—source code 1. [file elife-33617-fig2-code1.zip › Figure 2 Source Code 1/Tgfbeta Pathway/LinFun.m]

function [LinSol] = LinFun(K,U)

%Linear approximation for TGFB
S4n_0 = K.S4tot*(K.kin4/(K.kex4+K.kin4/K.a));
Beta = K.PPase*K.kdephos/(K.kphos*K.Rtot*(K.kex2/(K.a*K.kex2+K.kin2)));
gamma = K.a*(K.a*K.kex2+K.PPase*K.kdephos)*(1/(K.a*K.kex2)+1/(K.CIF*K.kin2));
alpha = K.a*(K.kon*S4n_0+K.a*K.kex2)/K.koff;
LinSol = K.a*alpha*(U)./(Beta)*K.S2tot;

end
