# Supplementary material for: Signaling pathways as linear transmitters
Source: eLife. 2018 Sep 19;7:e33617. doi: 10.7554/eLife.33617 (PMC6202053; doi:10.7554/eLife.33617)
Supplement: Figure 2—source code 1. [file elife-33617-fig2-code1.zip › Figure 2 Source Code 1/Tgfbeta Pathway/ODEsFun.m]

function [F] = ODEsFun(varargin)
%ODEs for TGFB
v = varargin{2};
K = varargin{3};
Ract = varargin{4};


F = [K.kex2*v(6)-K.kin2*v(1)-K.kphos*v(1)*Ract;
     K.kex2*v(7)-K.kin2*v(2)+K.kphos*v(1)*Ract-K.kon*v(2)*(v(3)+2*v(2))+K.koff*(v(4)+2*v(5));
     K.kex4*v(8)-K.kin4*v(3)-K.kon*v(3)*v(2)+K.koff*v(4);
     K.kon*v(2)*v(3)-K.koff*v(4)-K.kin2*K.CIF*v(4);
     K.kon*v(2)^2-K.koff*v(5)-K.kin2*K.CIF*v(5);
     K.a*K.kin2*v(1)-K.a*K.kex2*v(6)+K.kdephos*K.PPase*v(7);
     K.a*K.kin2*v(2)-K.a*K.kex2*v(7)-K.kdephos*K.PPase*v(7)-K.kon*v(7)*(v(8)+2*v(7))+K.koff*(v(9)+2*v(10));
     K.a*K.kin4*v(3)-K.a*K.kex4*v(8)-K.kon*v(7)*v(8)+K.koff*v(9);
     K.kon*v(7)*v(8)-K.koff*v(9)+K.a*K.kin2*K.CIF*v(4);
     K.kon*v(7)^2-K.koff*v(10)+K.a*K.kin2*K.CIF*v(5)];

%1.S2c 2.pS2c 3.S4c 4.S24c 5.S22c 6.S2n 7.pS2n 8.S4n 9.S24n 10.S22n

end
