# Supplementary material for: Signaling pathways as linear transmitters
Source: eLife. 2018 Sep 19;7:e33617. doi: 10.7554/eLife.33617 (PMC6202053; doi:10.7554/eLife.33617)
Supplement: Figure 2—source code 1. [file elife-33617-fig2-code1.zip › Figure 2 Source Code 1/Tgfbeta Pathway/ParFun.m]

function K = ParFun

%TGF-B Parameters
K.kin2 = .0026;
K.kex2 = .0056;
K.kphos = .00040;
K.koff = .016;
K.Kdiss = 8.7;
K.kon = K.koff/K.Kdiss;
K.kin4 = .0026;
K.kex4 = .0026;
K.CIF = 5.7;
K.kdephos = .0066;
K.PPase = 1;
K.a = 2.3;
K.S2tot = 50.8+50.8/K.a;
K.S4tot = 50.8+50.8/K.a;
K.Rtot = 1;

end
