# Supplementary material for: Signaling pathways as linear transmitters
Source: eLife. 2018 Sep 19;7:e33617. doi: 10.7554/eLife.33617 (PMC6202053; doi:10.7554/eLife.33617)
Supplement: Figure 2—source code 1. [file elife-33617-fig2-code1.zip › Figure 2 Source Code 1/Wnt Pathway/LinFun.m]

function [LinSol] = LinFun(K,U)

%Linear approximation for Bcatenin
X30 = K.k4/K.k5*K.k6*K.GSK*(K.APC/K.K7)*(K.v14/K.k15)/K.kb6;
alpha = K.k9*X30/K.K8/K.k13;
gamma = K.v12/(K.k13*K.K17);
LinSol = K.K17*gamma./(alpha./U);
