# Supplementary material for: Signaling pathways as linear transmitters
Source: eLife. 2018 Sep 19;7:e33617. doi: 10.7554/eLife.33617 (PMC6202053; doi:10.7554/eLife.33617)
Supplement: Figure 2—source code 1. [file elife-33617-fig2-code1.zip › Figure 2 Source Code 1/Wnt Pathway/ParFun_NonPhys.m]

function K = ParFun_NonPhys
%Bcatenin parameters
K.Dsh = 100;
K.APC = 100;
K.TCF = 15;
K.GSK = 50;

K.k1 = .182;
K.k2 = .0182;
K.k3 = .05;
K.k4 = .267;
K.k5 = .133;
K.k6 = .0909;
K.kb6 = .909;
K.K7 = 50;
K.K8 = 120;
K.k9 = 206/60; %GSK3 kinase activity decreased by 60-fold
K.k10 = 206;
K.k11 = .417;
K.v12 = .423;
K.k13 = 2.57*10^-4;
K.v14 = 8.22*10^-5;
K.k15 = .167;
K.K16 = 30;
K.K17 = 1200;
