# Supplementary material for: Signaling pathways as linear transmitters
Source: eLife. 2018 Sep 19;7:e33617. doi: 10.7554/eLife.33617 (PMC6202053; doi:10.7554/eLife.33617)
Supplement: Figure 2—source code 1. [file elife-33617-fig2-code1.zip › Figure 2 Source Code 1/Wnt Pathway/SimFun.m]

function S = SimFun(K)

%Simulation parameters for Bcatenin
d1 = K.k1/K.k2;
d2 = K.k3*K.Dsh/K.kb6;
delta = d2*(d1./(1+d1));
S.Umax = 1+delta; 
S.Ind = 5;
S.InputName = 'u(Wnt) normalized)';
S.OutputName  = '\beta catenin (nM)';
S.Title = 'Figure 2D';
