# Supplementary material for: Signaling pathways as linear transmitters
Source: eLife. 2018 Sep 19;7:e33617. doi: 10.7554/eLife.33617 (PMC6202053; doi:10.7554/eLife.33617)
Supplement: Figure 2—source code 1. [file elife-33617-fig2-code1.zip › Figure 2 Source Code 1/Wnt Pathway/WntODEs.m]

function F = WntODEs(~,v,K,W)
d1 = 1+v(2)/K.K8+K.TCF*K.K16/(K.K16+v(6))^2+K.APC*K.K17/(K.K17+v(6))^2;
d2 = v(6)/K.K8;
d3 = K.v12-(K.k9*v(2)/K.K8+K.k13)*v(6);
d4 = K.k4*v(3)-K.k5*v(2)-K.k9*v(2)*v(6)/K.K8+K.k10*v(4);
d5 = v(2)/K.K8;
d6 = 1+v(6)/K.K8;
d7 = K.k3*v(1)*v(3)-K.k6*K.GSK*K.APC*K.K17*v(7)/(K.K7*(K.K17+v(6)))+K.kb6*v(3)+K.v14-K.k15*v(7);
d8 = K.APC*K.K17*v(7)/(K.K7*(K.K17+v(6))^2);
d9 = 1+K.APC*K.K17/(K.K7*(K.K17+v(6)));
X11 = (d4*d2-d6*d3)/(d5*d2-d6*d1);
X3 = (d3-d1*X11)/d2;
X12 = (d7+d8*X11)/d9;
F = [K.k1*W*(K.Dsh-v(1))-K.k2*v(1);
    X3;
    -(K.k3*v(1)+K.k4+K.kb6)*v(3)+K.k5*v(2)+K.k6*K.GSK*K.K17*v(7)*K.APC/(K.K7*(K.K17+v(6)));
    K.k9*v(2)*v(6)/K.K8-K.k10*v(4);
    K.k10*v(4)-K.k11*v(5);
    X11;
    X12];
end
